# Supplementary material for: Radiological Improvement of Adolescent Idiopathic Scoliosis Following an Integrated Postural Reprogramming Approach: A Retrospective Case Series
Source: Diagnostics (Basel). 2026 Feb 9;16(4):514. doi: 10.3390/diagnostics16040514 (PMC12939006; doi:10.3390/diagnostics16040514)
Supplement: Supplementary file 1 [file diagnostics-16-00514-s001.zip]

Archive with 1 entries (1 files):
- diagnostics-4096445-supplementary.pdf
